# Supplementary material for: Solid-Phase Electrochemiluminescence Enzyme Electrodes Based on Nanocage Arrays for Highly Sensitive Detection of Cholesterol
Source: Biosensors (Basel). 2024 Aug 21;14(8):403. doi: 10.3390/bios14080403 (PMC11353124; doi:10.3390/bios14080403)
Supplement: Supplementary file 1 [file biosensors-14-00403-s001.zip]

Archive with 1 entries (1 files):
- biosensors-3132444-supplementary.pdf
